# Supplementary material for: Lupinus albus γ-Conglutin: New Findings about Its Action at the Intestinal Barrier and a Critical Analysis of the State of the Art on Its Postprandial Glycaemic Regulating Activity
Source: Nutrients. 2022 Sep 5;14(17):3666. doi: 10.3390/nu14173666 (PMC9460565; doi:10.3390/nu14173666)
Supplement: Supplementary file 1 [file nutrients-14-03666-s001.zip]

Archive with 1 entries (1 files):
- nutrients-1878397-supplementary.pdf
